# Supplementary material for: Discovery of a phylogenetically novel tropical marine Gammaproteobacteria elucidated from assembled genomes and the proposed transfer of the genus Umboniibacter from the family Cellvibrionaceae to Umboniibacteraceae fam. nov
Source: Front Microbiol. 2025 Mar 28;16:1437936. doi: 10.3389/fmicb.2025.1437936 (PMC11985809; doi:10.3389/fmicb.2025.1437936)
Supplement: Supplementary file 2 [file Supplementary_file_2.XLSX]

## Sheet: Table S2
Supplementary Table S2: Partial 16S rRNA sequence found in both MAGs with BLAST hit to bacteria of Cellvibrionaceae family from Infernal
Sample	Sample ID	contig	contig_position	Partial 16S rRNA sequence
SJ0813	WLagoon_S196	NODE_5_length_326525_cov_63.939382	1-143	GTCCCCCACTACTGGGCAGATTCCCACGCGTTACTCACCCGTCCGCCGCTCTACTTGTTT CCGAAGAAACGTTCGCGCTCGACTTGCATGTGTTAGGCCTGCCGCCAGCGTTCAATCTGA GCCATGATCAAACTCTTCAGTTT
SJ0972	WPier_S191	NODE_8_length_328694_cov_158.526167	328552-328694	AAACTGAAGAGTTTGATCATGGCTCAGATTGAACGCTGGCGGCAGGCCTAACACATGCAA GTCGAGCGCGAACGTTTCTTCGGAAACAAGTAGAGCGGCGGACGGGTGAGTAACGCGTGG GAATCTGCCCAGTAGTGGGGGAC

## Sheet: Table S3
Supplementary Table S3: Attempt to find longer SSU rRNA gene sequence from the unbinned contigs using Infernal.
Infernal result																		BlastN result
contig	contig_position	accession	query_name	accession.1	mdl	mdl_from	mdl_to	seq_from	seq_to	strand	trunc	pass	gc	bias	score	E_value	length	ID	percent_identity	alignment_length	mismatches	gap_opens	q_start	q_end	s_start	s_end	evalue	bit_score	Sample name	Sample ID	Organism	Family
NODE_109154_length_1296_cov_5.244964	1-1296	-	SSU_rRNA_bacteria	RF00177	cm	71	1367	1	1296	+	5'&3'	4	0.55	14.9	1233.1	0	1295	NR_173571.1	90.833	1309	93	13	10	1296	75	1378	0	1727	SJ0813	WLagoon_S196	Symmachiella dynata	Planctomycetaceae
NODE_12817_length_5668_cov_3.770355	3465-4936	-	SSU_rRNA_bacteria	RF00177	cm	1	1533	4936	3465	-	no	1	0.5	1.9	1082.3	0	1471	NR_028171.1	75.723	1384	307	27	97	1460	1378	4	0	667	SJ0813	WLagoon_S196	Methanobacterium oryzae	Methanobacteriaceae
NODE_13081_length_5584_cov_4.681859	2444-3919	-	SSU_rRNA_bacteria	RF00177	cm	1	1533	2444	3919	+	no	1	0.53	2.9	1045	0	1475	NR_180405.1	74.448	317	58	19	624	930	668	971	8.82e-25	115	SJ0813	WLagoon_S196	Iocasia fonsfrigidae	Halanaerobiaceae
NODE_1794_length_21731_cov_33.741419	3921-5468	-	SSU_rRNA_bacteria	RF00177	cm	1	1533	5468	3921	-	no	1	0.52	5.4	1562	0	1547	NR_074775.1	84.19	1556	207	31	1	1541	1532	1	0	1474	SJ0813	WLagoon_S196	Alkalilimnicola ehrlichii	Ectothiorhodospiraceae
NODE_22064_length_3852_cov_13.593627	1689-3166	-	SSU_rRNA_bacteria	RF00177	cm	1	1533	1689	3166	+	no	1	0.51	1	1091.7	0	1477	NR_177395.1	96.193	1471	56	0	6	1476	1	1471	0	2407	SJ0813	WLagoon_S196	Nitrosopumilus adriaticus	Nitrosopumilaceae
NODE_248_length_63694_cov_11.582190	56789-58265	-	SSU_rRNA_bacteria	RF00177	cm	1	1533	56789	58265	+	no	1	0.55	7.6	1065.3	0	1476	NR_118098.1	79.737	1446	269	22	8	1442	2	1434	0	1026	SJ0813	WLagoon_S196	Methanomassiliicoccus luminyensis B10	Methanomassiliicoccaceae
NODE_4010_length_12837_cov_9.351588	11634-12837	-	SSU_rRNA_bacteria	RF00177	cm	308	1533	12837	11634	-	5'	2	0.51	0.1	1210	0	1203	NR_102447.1	82.473	1221	182	28	3	1204	1476	269	0	1040	SJ0813	WLagoon_S196	Cyanobium gracile PCC 6307	Prochlorococcaceae
NODE_69136_length_1761_cov_13.419695	211-1761	-	SSU_rRNA_bacteria	RF00177	cm	1	1533	211	1761	+	no	1	0.56	22	1497	0	1550	NR_173554.1	83.817	1310	185	24	252	1551	225	1517	0	1219	SJ0813	WLagoon_S196	Stieleria neptunia	Pirellulaceae
NODE_72614_length_1704_cov_3.436628	140-1414	-	SSU_rRNA_bacteria	RF00177	cm	1	1533	140	1414	+	no	1	0.5	0	331.3	7e-101	1274	NR_074500.2	97.561	41	1	0	1225	1265	1458	1498	1.67e-11	71.3	SJ0813	WLagoon_S196	Ehrlichia chaffeensis	Anaplasmataceae
NODE_76403_length_1647_cov_16.134422	175-1647	-	SSU_rRNA_bacteria	RF00177	cm	89	1533	1647	175	-	5'	2	0.48	3.7	1438.1	0	1472	NR_075007.1	79.48	1345	234	30	1	1330	1555	238	0	917	SJ0813	WLagoon_S196	Citrifermentans bemidjiense Bem	Geobacteraceae
NODE_866_length_34013_cov_31.861064	1862-3324	-	SSU_rRNA_bacteria	RF00177	cm	1	1533	3324	1862	-	no	1	0.54	4.9	1080.3	0	1462	NR_118098.1	79.21	1443	268	26	36	1456	1434	2	0	974	SJ0813	WLagoon_S196	Methanomassiliicoccus luminyensis B10	Methanomassiliicoccaceae
NODE_87411_length_1504_cov_189.971705	1-1241	-	SSU_rRNA_bacteria	RF00177	cm	277	1533	1	1241	+	5'	2	0.55	6.8	1342.9	0	1240	NR_176791.1	97.747	1243	23	5	1	1241	225	1464	0	2135	SJ0813	WLagoon_S196	Parasynechococcus marenigrum	Prochlorococcaceae
NODE_87420_length_1504_cov_5.721187	2-1504	-	SSU_rRNA_bacteria	RF00177	cm	9	1523	2	1504	+	no	1	0.55	17	1468.5	0	1502	NR_189261.1	82.916	1557	196	45	1	1503	9	1549	0	1338	SJ0813	WLagoon_S196	Fontisphaera persica	Fontisphaeraceae
NODE_11299_length_7030_cov_3.584516	3282-4757	-	SSU_rRNA_bacteria	RF00177	cm	1	1533	3282	4757	+	no	1	0.53	3	1045.2	0	1475	NR_180405.1	74.448	317	58	19	624	930	668	971	8.82e-25	115	SJ0972	WPier_S191	Iocasia fonsfrigidae	Halanaerobiaceae
NODE_14497_length_5823_cov_5.592233	1-1414	-	SSU_rRNA_bacteria	RF00177	cm	1	1389	1414	1	-	3'	3	0.54	7.4	1433.5	0	1413	NR_075013.1	82.766	1439	190	41	1	1410	1414	5	0	1230	SJ0972	WPier_S191	Syntrophotalea carbinolica DSM 2380	Syntrophotaleaceae
NODE_1622_length_28585_cov_11.627515	8071-9534	-	SSU_rRNA_bacteria	RF00177	cm	1	1533	8071	9534	+	no	1	0.54	6.6	1068.9	0	1463	NR_118098.1	79.82	1447	253	34	8	1429	2	1434	0	1018	SJ0972	WPier_S191	Methanomassiliicoccus luminyensis B10	Methanomassiliicoccaceae
NODE_20829_length_4444_cov_2.931192	2398-3869	-	SSU_rRNA_bacteria	RF00177	cm	1	1533	3869	2398	-	no	1	0.5	2.5	1090.3	0	1471	NR_028171.1	75.723	1384	307	27	97	1460	1378	4	0	667	SJ0972	WPier_S191	Methanobacterium oryzae	Methanobacteriaceae
NODE_44463_length_2574_cov_8.590711	521-2078	-	SSU_rRNA_bacteria	RF00177	cm	1	1533	521	2078	+	no	1	0.56	19.8	1516.1	0	1557	NR_173575.1	83.194	1315	186	34	260	1558	230	1525	0	1171	SJ0972	WPier_S191	Polystyrenella longa	Planctomycetaceae
NODE_49008_length_2401_cov_13.901108	848-2369	-	SSU_rRNA_bacteria	RF00177	cm	1	1533	2369	848	-	no	1	0.51	3.9	1327.8	0	1521	NR_153732.1	85.588	1360	172	17	161	1515	1341	1	0	1404	SJ0972	WPier_S191	Pseudohongiella nitratireducens	Pseudohongiellaceae
NODE_547_length_53995_cov_22.174546	44163-45639	-	SSU_rRNA_bacteria	RF00177	cm	1	1533	45639	44163	-	no	1	0.51	2.1	1075.7	0	1476	NR_177395.1	94.018	1471	87	1	3	1472	1471	1	0	2228	SJ0972	WPier_S191	Nitrosopumilus adriaticus	Nitrosopumilaceae
NODE_56511_length_2168_cov_2.640322	1-1583	-	SSU_rRNA_bacteria	RF00177	cm	1	1533	1	1583	+	no	1	0.35	100.8	1000.1	0	1582	NR_118741.1	74.595	740	164	18	232	965	204	925	1.88e-81	303	SJ0972	WPier_S191	Ehrlichia canis	Anaplasmataceae

## Sheet: Table S4
Supplementary Table S4: The complete KEGG modules and KOs of both MAGs
KEGG orthology	Module description	Metagenome assembled genomes		Closest relative
Carbohydrate metabolism
Central carbohydrate metabolism		SJ0813	SJ0972	Pseudomaricurvus alkylphenolicus KU41GT
M00002	Glycolysis, core module involving three-carbon compounds (6) (complete 5/5)	Yes	Yes	Yes
M00307	Pyruvate oxidation, pyruvate => acetyl-CoA (4) (complete 1/1)	Yes	Yes	Yes
M00009	Citrate cycle (TCA cycle, Krebs cycle) (14) (complete 8/8)	No	Yes	Yes
M00010	Citrate cycle, first carbon oxidation, oxaloacetate => 2-oxoglutarate (3) (complete 3/3)	No	Yes	Yes
M00011	Citrate cycle, second carbon oxidation, 2-oxoglutarate => oxaloacetate (12) (complete 5/5)	Yes	Yes	Yes
M00007	Pentose phosphate pathway, Non-oxidative phase, fructose 6P => ribose 5P (4) (complete 4/4)	Yes	Yes	Yes
M00005	PRPP biosynthesis, ribose 5P => PRPP (1) (complete 1/1)	Yes	Yes	Yes
Energy metabolism
Nitrogen metabolism
M00530	Dissimilatory nitrate reduction, nitrate => ammonia (4) (complete 2/2)	Yes	Yes	Yes
ATP synthesis
M00149	Succinate dehydrogenase, prokaryotes (4) (complete 1/1)	Yes	Yes	Yes
M00155	Cytochrome c oxidase, prokaryotes (3) (complete 1/1)	Yes	Yes	Yes
M00156	Cytochrome c oxidase, cbb3-type (4) (complete 1/1)	Yes	Yes	Yes
Lipid metabolism
Fatty acid metabolism
M00082	Fatty acid biosynthesis, initiation (6) (complete 2/2)	Yes	Yes	Yes
M00083	Fatty acid biosynthesis, elongation (6) (complete 1/1)	Yes	Yes	Yes
M00086	beta-Oxidation, acyl-CoA synthesis (1) (complete 1/1)	Yes	Yes	Yes
M00087	beta-Oxidation (5) (complete 3/3)	Yes	Yes	Yes
Lipid metabolism
M00093	PhosphatidylethaNolamine (PE) biosynthesis, PA => PS => PE (3) (complete 3/3)	Yes	Yes	Yes
Nucleotide metabolism
Purine metabolism
M00048	De Novo purine biosynthesis, PRPP + glutamine => IMP (11) (complete 8/8)	Yes	Yes	Yes
M00049	Adenine ribonucleotide biosynthesis, IMP => ADP,ATP (4) (complete 4/4)	Yes	Yes	Yes
M00050	Guanine ribonucleotide biosynthesis, IMP => GDP,GTP (4) (complete 4/4)	Yes	Yes	Yes
Pyrimidine metabolism
M00052	Pyrimidine ribonucleotide biosynthesis, UMP => UDP/UTP,CDP/CTP (3) (complete 3/3)	Yes	Yes	Yes
Amino acid metabolism
Serine and threonine metabolism
M00020	Serine biosynthesis, glycerate-3P => serine (4) (complete 3/3)	Yes	Yes	Yes
M00018	Threonine biosynthesis, aspartate => homoserine => threonine (5) (complete 5/5)	Yes	Yes	Yes
M00621	Glycine cleavage system (3) (complete 3/3)	Yes	Yes	Yes
Cysteine and methionine metabolism
M00021	Cysteine biosynthesis, serine => cysteine (2) (complete 2/2)	Yes	Yes	Yes
Branched-chain amino acid metabolism
M00019	Valine/isoleucine biosynthesis, pyruvate => valine / 2-oxobutaNoate => isoleucine (5) (complete 4/4)	Yes	Yes	Yes
M00570	Isoleucine biosynthesis, threonine => 2-oxobutaNoate => isoleucine (6) (complete 5/5)	Yes	Yes	Yes
M00432	Leucine biosynthesis, 2-oxoisovalerate => 2-oxoisocaproate (4) (complete 3/3)	Yes	Yes	Yes
M00036	Leucine degradation, leucine => acetoacetate + acetyl-CoA (11) (complete 6/6)	Yes	Yes	Yes
Lysine metabolism
M00016	Lysine biosynthesis, succinyl-DAP pathway, aspartate => lysine (10) (complete 9/9)	Yes	Yes	Yes
Arginine and proline metabolism
M00028	Ornithine biosynthesis, glutamate => ornithine (6) (complete 4/4)	Yes	Yes	Yes
M00844	Arginine biosynthesis, ornithine => arginine (3) (complete 3/3)	Yes	Yes	Yes
M00015	Proline biosynthesis, glutamate => proline (3) (complete 2/2)	Yes	Yes	Yes
Aromatic amino acid metabolism
M00022	Shikimate pathway, phosphoeNolpyruvate + erythrose-4P => chorismate (7) (complete 4/4)	Yes	Yes	Yes
M00023	Tryptophan biosynthesis, chorismate => tryptophan (7) (complete 3/3)	Yes	Yes	Yes
Other amino acid metabolism
M00027	GABA (gamma-AmiNobutyrate) shunt (3) (complete 3/3)	Yes	Yes	Yes
M00118	Glutathione biosynthesis, glutamate => glutathione (2) (complete 2/2)	Yes	Yes	Yes
Metabolism of cofactors and vitamins
Cofactor and vitamin metabolism
M00124	Pyridoxal-P biosynthesis, erythrose-4P => pyridoxal-P (6) (complete 6/6)	Yes	Yes	Yes
M00115	NAD biosynthesis, aspartate => quiNolinate => NAD (5) (complete 5/5)	Yes	Yes	Yes
M00120	Coenzyme A biosynthesis, pantothenate => CoA (4) (complete 3/3)	Yes	Yes	Yes
M00123	Biotin biosynthesis, pimeloyl-ACP/CoA => biotin (4) (complete 3/3)	Yes	Yes	Yes
M00881	Lipoic acid biosynthesis, plants and bacteria, octaNoyl-ACP => dihydrolipoyl-E2/H (2) (complete 2/2)	Yes	Yes	Yes
M00880	Molybdenum cofactor biosynthesis, GTP => molybdenum cofactor (5) (complete 3/3)	Yes	Yes	Yes
M00846	Siroheme biosynthesis, glutamyl-tRNA => siroheme (8) (complete 6/6)	Yes	Yes	Yes
M00121	Heme biosynthesis, plants and bacteria, glutamate => heme (11) (complete 10/10)	Yes	Yes	Yes
M00122	Cobalamin biosynthesis, cobyrinate a,c-diamide => cobalamin (8) (complete 7/7)	Yes	Yes	Yes
M00117	UbiquiNone biosynthesis, prokaryotes, chorismate (+ polyprenyl-PP) => ubiquiNol (9) (complete 9/9)	Yes	Yes	Yes
